# Supplementary material for: Integration of Transcriptomic Analysis, Network Pharmacology, and Experimental Validation Demonstrates Enhanced Muscle-Protective Effects of Ethanol Extract of Jakyak-Gamcho-Tang
Source: Antioxidants (Basel). 2025 Jun 27;14(7):795. doi: 10.3390/antiox14070795 (PMC12291634; doi:10.3390/antiox14070795)
Supplement: Supplementary file 1 [file antioxidants-14-00795-s001.zip]

Archive with 1 entries (1 files):
- antioxidants-3660629-supplementary.pdf
